# Supplementary material for: Acanthodasys paurocactus sp. n., a new species of Thaumastodermatidae (Gastrotricha, Macrodasyida) with multiple scale types from Capron Shoal, Florida
Source: Zookeys. 2012 May 4;(190):81–94. doi: 10.3897/zookeys.190.2975 (PMC3349068; doi:10.3897/zookeys.190.2975)
Supplement: XML Treatment for Acanthodasys paurocactus [file zookeys.190.2975-treatment1.xml]

<!DOCTYPE tp:taxon-treatment
  PUBLIC "-//TaxonX//DTD Taxonomic Treatment Publishing DTD v0 20100105//EN" "tax-treatment-NSO.dtd">
<tp:taxon-treatment xmlns:tp="http://www.plazi.org/taxpub"><tp:treatment-meta><mixed-citation publication-type="journal"><person-group><name><surname>Atherton</surname><given-names>Sarah</given-names></name><name><surname>Hochberg</surname><given-names>Rick</given-names></name></person-group><article-title><italic>Acanthodasys paurocactus</italic> sp. n., a new species of Thaumastodermatidae (Gastrotricha, Macrodasyida) with multiple scale types from Capron Shoal, Florida</article-title><source>Zookeys</source><day>4</day><month>5</month><year>2012</year><volume>2012</volume><issue>190</issue><fpage>81</fpage><lpage>94</lpage><pub-id pub-id-type="doi">10.3897/zookeys.190.2975</pub-id></mixed-citation></tp:treatment-meta><tp:nomenclature><tp:taxon-name>
                            <tp:taxon-name-part taxon-name-part-type="genus">Acanthodasys</tp:taxon-name-part>
                            <tp:taxon-name-part taxon-name-part-type="species">paurocactus</tp:taxon-name-part>
                        <object-id xmlns:xlink="http://www.w3.org/1999/xlink" xlink:type="simple">urn:lsid:zoobank.org:act:16C6323A-A944-4C69-9FBE-3F060876360F</object-id>
								<object-id xmlns:xlink="http://www.w3.org/1999/xlink" xlink:type="simple">http://species-id.net/wiki/Acanthodasys_paurocactus</object-id>
								</tp:taxon-name><tp:taxon-status xmlns:xlink="http://www.w3.org/1999/xlink" xlink:type="simple">sp. n.</tp:taxon-status></tp:nomenclature><tp:treatment-sec sec-type="Type locality"><title>Type locality.</title><p>Capron Shoal, Florida (<named-content xmlns:xlink="http://www.w3.org/1999/xlink" content-type="dwc:verbatimCoordinates" xlink:type="simple">27°26'52"N, 80°13'81"W</named-content>), 3m depth, coarse sand. Sediments collected via anchor dredge by Hugh Reichardt and Woody Lee in March 2005; also in August 2011.
                        </p></tp:treatment-sec><tp:treatment-sec sec-type="Materials examined"><title>Materials examined.</title><p>Florida: Five adult specimens observed with DIC optics on 4 August 2011; two specimens prepared during an earlier expedition (March 2005) for scanning electron miocroscopy.</p></tp:treatment-sec><tp:treatment-sec sec-type="Holotype"><title>Holotype.</title><p>Adult specimen, ~ 375 µm long, curled, lateral orientation. Epidermal glands are artifically swollen. Cat no. USNM 1179053. Also, digital video of same specimen, live, deposited at the Smithsonian.</p></tp:treatment-sec><tp:treatment-sec sec-type="Diagnosis"><title>Diagnosis.</title><p><italic><tp:taxon-name>Acanthodasys</tp:taxon-name></italic> with body length 300–450 µm (mature specimens at ~ 325 µm length). Body mostly strap-shaped with a distinct pair of caudal pedicles curled under body. Maximum body width at mouth/PIJ/midpoint of body is 35/42/67 µm. Pharynx to 136 µm long with pharyngeal pores near base. Area around mouth naked (no scales or spines) and up to 12 µm long, bearing numerous sensory cilia to 10 µm long. Scales cover entire body with oblique and transverse orientations; scales of two shapes, elongate lanceolate and short eye shaped, each with a centrally depressed region. Some scales have a small bump(s) or ridge at the center. Spined scales of dorsal and lateral cuticle bear uniancres 4–15 µm long; ventral uniancres 2–4 µm long scattered in ciliary fields and in median columns between locomotory cilia. Scales extend on to the caudal pedicles. Lateral sensory cilia to 15 µm long. Epidermal glands to 13 µm in diameter, 15–20 per side. Five TbA per side inserting directly on body surface at mouth rim. Up to 4 robust and elongate TbL per side, present only in trunk region. Up to 20 TbVl per side beginning posterior of PIJ, with the most posterior group of five TbVl becoming distinctly lateral in position close to the caudal pedicles. Caudal pedicles distinct with one lateral, two terminal, and one medial tube per lobe. Hermaphroditic, with paired testes and single glandular caudal organ. Rosette gland on dorsolateral left side of body; large egg present (~50 µm diameter); ovaries paired at caudal end.
                        </p></tp:treatment-sec><tp:treatment-sec sec-type="Etymology"><title>Etymology.</title><p>This species is named for its spiky appearance, reminiscent of cactus (<italic>pauro</italic>, Greek: little, small; <italic>cactus</italic>, Greek: a prickly plant).
                        </p></tp:treatment-sec><tp:treatment-sec sec-type="Description"><title>Description.</title><p>The description is based on specimens measured <italic>in vivo</italic>; most specimens were dorsoventrally curled (see <xref ref-type="fig" rid="F1">Fig. 1B</xref>). Body strap-shaped and 300–450 µm long (subadults ~ 300 µm long, most specimens 350–400 µm long) (<xref ref-type="fig" rid="F1">Fig. 1</xref>). Terminal mouth 30–35 µm wide; body width increasing slightly to 43 µm at PIJ and to 67 µm in adults with developing ova. The trunk gradually tapers and leads to a pair of distinct caudal pedicles (Fig 1. inset). The entire body is covered with scales and spined scales except for the hood-like region around the mouth (Fig 1, 4). Epidermal glands to 13 µm diameter, up to 15–20 per side (<xref ref-type="fig" rid="F1">Figs. 1A</xref>, <xref ref-type="fig" rid="F2">2</xref>).
                        </p><p><bold>Cuticlular armature.</bold>Scales and spined scales present (<xref ref-type="fig" rid="F1">Figs. 1A</xref>, <xref ref-type="fig" rid="F2">2</xref><xref ref-type="fig" rid="F3"/>–<xref ref-type="fig" rid="F4">4</xref>). Scales often appear as interwoven fibers in brightfield optics, but DIC reveals numerous scales in between the spined scales (uniancres); several scales with various raised structures at their center (es, <xref ref-type="fig" rid="F3">Fig. 3A</xref>). At high magnification with DIC (1000X) and SEM (&gt; 1000X), at least two types of scales are observed: elongate, lanceolate-shaped scales (ls) and shorter, eye-shaped scales (es, <xref ref-type="fig" rid="F3">Figs. 3</xref>, <xref ref-type="fig" rid="F4">4B</xref>); scales of intermediate size and shape are also present (<xref ref-type="fig" rid="F4">Fig. 4B</xref>). All scales have a slightly thickened rim and central depression that extends along the longitudinal axis of the scale (<xref ref-type="fig" rid="F3">Figs. 3B</xref>, <xref ref-type="fig" rid="F4">4B</xref>). Scales are arranged in several different orientations (longitudinal, transverse, oblique) across the dorsal and lateral body walls (<xref ref-type="fig" rid="F4">Fig. 4C</xref>). SEM reveals that several scales, both lanceolate and eye shaped, have either a raised, oval bump at the center of the depression (white arrow, <xref ref-type="fig" rid="F3">Fig. 3B</xref>) or a<!--PageBreak--> raised, bar-shaped ridge that is parallel (es, <xref ref-type="fig" rid="F3">Fig. 3A</xref>) or perpendicular (white arrow, <xref ref-type="fig" rid="F3">Fig. 3B</xref>) to the long axis of the scale. Lanceolate scales measure to 7 µm long and eye-shaped scales to 4 µm long with a maximum width to 1.5 µm. Spined scales bearing uniancres are interspersed among spineless scales (<xref ref-type="fig" rid="F3">Fig. 3A–C</xref>). Uniancres with a cross-shaped (cruciform) sectional profile (asterisk, <xref ref-type="fig" rid="F3">Fig. 3B</xref>) arise from the center of thick-rimmed scales that also have a somewhat quadrangular shape (<xref ref-type="fig" rid="F3">Figs. 3B</xref>, <xref ref-type="fig" rid="F4">4B</xref>). Dorsal and lateral uniancres close to the oral hood are 3–5 µm long and increase in length along the trunk and reach a maximum of 15 µm long. Several small uniancres (2–3 µm) extend onto the caudal pedicles. Uniancres are mostly straight and oriented perpendicular to the body surface or in a slightly posterior direction; some uniancres had a bent tip that might have been the result of dehydration during preparation for SEM. Openings to the epidermal glands were surrounded by a raised cuticular ridge. Ventrolaterally, the uniancres decrease in size to 4 µm long where they border the locomotory cilia (<xref ref-type="fig" rid="F3">Fig. 3C</xref>). Several <!--PageBreak--><!--PageBreak-->very small uniancres, 1–3 µm long, are scattered among the cilia on the ventral body wall (<xref ref-type="fig" rid="F3">Fig. 3C</xref>). Several tiny (1–2 µm) and slightly larger (2–4 µm) uniancres are present in between the ciliary columns in the trunk region.
                        </p><p><bold>Cilia.</bold>Sensory cilia to 10 µm long extend across the oral hood and form a thin corona around the head (<xref ref-type="fig" rid="F1">Figs. 1A</xref>, <xref ref-type="fig" rid="F2">2A</xref>). A thicker patch of sensory cilia on either side of the head extends to 15 µm length. Smaller cilia 5–8 µm long line the mouth rim on the ventral body wall. At least ten stiff, hair-like cilia to 12 µm long extend down the length of the body on either side. Sensory cilia were observed to project out between the scales under SEM (<xref ref-type="fig" rid="F3">Fig. 3B</xref>). Ventral locomotory cilia cover most of the pharyngeal region, extending from approximately U05 to the PIJ (<xref ref-type="fig" rid="F3">Figs. 3C</xref>, <xref ref-type="fig" rid="F4">4A</xref>). At the PIJ, the cilia continues as a series of continuous rows to the posterior end but with a narrow column of naked cuticle (and uniancres) in between (<xref ref-type="fig" rid="F3">Fig. 3C</xref>).
                        </p><p><bold>Adhesive tubes.</bold>Five pairs of anterior adhesive tubes (TbA) up to 5 µm long are present at the mouth margin: one either side of the midline is a close-set pair of tube<!--PageBreak--><!--PageBreak-->s that is present medially and three tubes that form a group that is oriented diagnonally and closer to the lateral margin of the body (<xref ref-type="fig" rid="F4">Fig. 4</xref>). Four pairs of TbL are present in the trunk region. Each tube is 21–25 µm long and robust in appearance. One specimen showed tubes at U45, U54, U70 and U80; three specimens were curled and difficult to measure. One specimen only had two TbL at positions U68 and U79. Up to twenty ventrolateral adhesive tubes (TbVl) to 12 µm long are inserted posterior to the PIJ. Most TbVl appear evenly spaced down the trunk; five TbVl become slightly more lateral in position and are clustered anterior to the caudal pedicles. The pedicles reach a maximum of 16 µm long including the posterior adhesive tubes (TbP) and bear a total of four TbP each: one lateral (6 µm), two terminal (4–5 µm), and one medial (4 µm) (<xref ref-type="fig" rid="F1">Fig. 1</xref> inset).
                        </p><p><bold>Digestive tract.</bold>Mouth terminal and circular to 35 um wide (<xref ref-type="fig" rid="F1">Figs. 1B</xref>, <xref ref-type="fig" rid="F2">2B</xref>), surrounded by naked cuticle that forms a dorsal oral hood with a 12 µm rim (<xref ref-type="fig" rid="F2">Fig. 2A, B</xref>); the naked cuticle around the ventral rim of the mouth is only 6 µm wide (hd, <xref ref-type="fig" rid="F2">Figs. 2C</xref>). Pharynx to 136 µm long and 22 µm wide. Pharyngeal pores near base of pharynx (~ U34), not observable in all specimens. Intestine narrow and tapering at posterior; anus not observed.
                        </p><p><bold>Reproductive system.</bold>Hermaphroditic, with paired, bilateral testes beginning at the PIJ around U36 (<xref ref-type="fig" rid="F4">Fig. 4A</xref>). Vasa deferentia extend posteriorly but could not be followed beyond mid-trunk region. Caudal organ observed in one specimen (body length: 400 µm), and pear-shaped, but the animal was too damaged for measurements. Rosette organ to 28 µm in diameter at U43–U46 in largest specimen (<xref ref-type="fig" rid="F4">Fig. 4A</xref>). Paired ova were observed on either side of the posterior intestine in one specimem, with one large egg dorsal to intestine at approximately U65.
                        </p><fig id="F1" position="float" orientation="portrait"><label>Figure 1.</label><caption><p><italic><tp:taxon-name>Acanthodasys paurocactus</tp:taxon-name></italic> sp. n. <bold>A</bold> Adult specimen, dorsolaterally curled, DIC optics. Scale bar = 30 µm. <bold>B</bold> Adult specimen, ventral view, SEM. Note that the caudal pedicles are curled thereby obscuring the TbP. Scale bar = 50 µm. InsetPosterior end showing arrangement of TbVl and TbP. Scale bar = 14 µm. Abbreviatons: <bold>ep</bold> epidermal gland <bold>oh</bold> oral hood <bold>lc</bold> locomotory cilia <bold>mo</bold> mouth <bold>TbL</bold> lateral adhesive tube <bold>un</bold> uniancres.</p></caption><graphic xmlns:xlink="http://www.w3.org/1999/xlink" xlink:href="ZooKeys-190-081-g002.jpg" position="float" orientation="portrait" xlink:type="simple"/></fig><fig id="F2" position="float" orientation="portrait"><label>Figure 2.</label><caption><p><italic><tp:taxon-name>Acanthodasys paurocactus</tp:taxon-name></italic> sp. n. <bold>A</bold> Closeup of anterior end of adult specimen, dorsal view, DIC optics. Scale bar = 15 µm. <bold>B</bold> Closeup of anterior end of adult specimen, lateral view, SEM. Scale bar = 15 µm. <bold>C</bold> Closeup of anterior end of adult specimen, ventral view, DIC optics. Scale bar = 12 µm.  Abbreviations: <bold>ep</bold> opening of epidermal gland <bold>hd</bold> oral hood <bold>mo</bold> mouth <bold>ph</bold> pharynx <bold>ss</bold> spineless scales  <bold>un</bold> uniancres.</p></caption><graphic xmlns:xlink="http://www.w3.org/1999/xlink" xlink:href="ZooKeys-190-081-g002.jpg" position="float" orientation="portrait" xlink:type="simple"/></fig><fig id="F3" position="float" orientation="portrait"><label>Figure 3.</label><caption><p><italic><tp:taxon-name>Acanthodasys paurocactus</tp:taxon-name></italic> sp. n. <bold>A</bold> Closeup of dorsal cuticle of adult specimen, with focus on two types of spineless scales (circled) and uniancres (un), DIC optics. Scale bar = 12 µm. <bold>B</bold> Closeup of lateral cuticle of specimen showing lanceolate-shaped scales and eye-shaped scales, SEM. Some scales have perpendicular ridges (white arrowhead) or bumps (white arrow). Uniancres (*) arise from quadrangular-shaped scales. Scale bar = 4 µm. <bold>C</bold> Closeup of ventral trunk region of adult specimen showing location of ventral locomotory cilia (<bold>lc</bold>) and small ventral uniancres. Scale bar = 12 µm. Abbreviations: <bold>ci</bold> sensory cilium next to scales <bold>ep</bold> epidermal gland opening with raised cuticular ridge <bold>es</bold> eye-shaped scales <bold>lc</bold> locomotory cilia <bold>ls</bold> lanceolate scales <bold>TbVl</bold> ventrolateral adhesive tube <bold>un</bold> uniancre.</p></caption><graphic xmlns:xlink="http://www.w3.org/1999/xlink" xlink:href="ZooKeys-190-081-g003.jpg" position="float" orientation="portrait" xlink:type="simple"/></fig><fig id="F4" position="float" orientation="portrait"><label>Figure 4.</label><caption><p><italic><tp:taxon-name>Acanthodasys paurocactus</tp:taxon-name></italic> sp. n. <bold>A</bold> Composite sketch showing ventral (left) and dorsal (right) features. Scale bar = 40 µm. <bold>B</bold> Sketches of some scales based on SEM photographs of the dorsal cuticle. <bold>C</bold> Sketch of the general orientation of various spineless scales around a single spined scale based on SEM micrographs. Scale bar = 12 µm. Abbreviations: <bold>ci</bold> sensory cilium <bold>eg</bold> mature egg <bold>ep</bold> epidermal gland <bold>es</bold> eye-shaped scale <bold>hd</bold> oral hood <bold>in</bold> intestine <bold>lc</bold> locomotory cilia <bold>ls</bold> lanceolate-shaped scale <bold>mo</bold> mouth <bold>ov</bold> developing ova <bold>ph</bold> pharynx <bold>ro</bold> rosette organ <bold>TbA</bold> anterior adhesive tubes <bold>TbL</bold> lateral adhesive tubes <bold>TbVl</bold> ventrolateral adhesive tubes <bold>TbP</bold> posterior adhesive tubes <bold>tc</bold> lateral tactile cilia <bold>te</bold> testis <bold>un</bold> uniancres.</p></caption><graphic xmlns:xlink="http://www.w3.org/1999/xlink" xlink:href="ZooKeys-190-081-g004.jpg" position="float" orientation="portrait" xlink:type="simple"/></fig></tp:treatment-sec></tp:taxon-treatment>
